# Supplementary material for: UGT76B1 and 41 Additional Arabidopsis UDP-Glycosyltransferases Show No Detectable In Vitro Glycosylation Activity Toward N-Hydroxypipecolic Acid
Source: Life (Basel). 2026 Jun 12;16(6):992. doi: 10.3390/life16060992 (PMC13300909; doi:10.3390/life16060992)
Supplement: Supplementary file 1 [file life-16-00992-s001.zip]

Archive with 2 entries (2 files):
- Supplementary Figures_Bae et al_Life_260611.pdf
- Table S1-3_Bao et al.,_Life_20260611.xlsx
