# Supplementary material for: UGT76B1 and 41 Additional Arabidopsis UDP-Glycosyltransferases Show No Detectable In Vitro Glycosylation Activity Toward N-Hydroxypipecolic Acid
Source: Life (Basel). 2026 Jun 12;16(6):992. doi: 10.3390/life16060992 (PMC13300909; doi:10.3390/life16060992)
Supplement: Supplementary file 1 [file life-16-00992-s001.zip › Table S1-3_Bao et al.,_Life_20260611.xlsx]

## Sheet: Table S1
Table S1. FASTA files of codon-optimized sequences of UGT gen sequences for recombinant protein expression in Escherichia coli a
>UGT71B2_optimized ATGAAACTTGAGCTGGTCTTCATTCCCAGTCCTGGCGACGGACATTTGCGACCTCTGGTGGAAGTCGCTAAGCTGCATGTGGACCGTGACGACCATCTTAGCATCACAATCATAATAATCCCCCAGATGCATGGTTTCTCAAGTAGCAACTCGTCATCTTACATAGCTTCTTTAAGCTCTGATTCCGAAGAACGACTGAGCTACAACGTCCTCTCTGTTCCCGATAAACCGGACTCTGATGACACCAAACCGCATTTCTTCGACTACATCGATAACTTCAAGCCGCAGGTCAAAGCCACGGTCGAAAAGCTTACTGACCCGGGACCGCCGGATAGCCCATCCCGGTTAGCGGGCTTCGTGGTCGATATGTTTTGCATGAT…
>UGT71B7_optimized ATGAAGTTCGAACTGGTCTTCATTCCATACCCGGGTATAGGGCACTTAAGAAGTACCGTGGAGATGGCGAAATTGCTTGTCGATCGCGAGACGCGGCTGAGTATTTCGGTAATAATTCTGCCGTTTATCTCTGAGGGAGAGGTTGGAGCAAGTGACTATATTGCGGCGCTGTCAGCTTCCTCTAATAATCGGCTTCGATATGAGGTAATAAGTGCTGTTGACCAGCCTACTATTGAAATGACAACCATCGAGATTCACATGAAGAATCAGGAGCCTAAAGTCCGGTCAACAGTAGCTAAGCTTCTGGAAGATTACAGCTCGAAGCCTGATTCTCCCAAAATTGCGGGGTTCGTATTAGATATGTTCTGTACATCAATGGT…
>UGT71C4_optimized ATGGTTAAAGAGACTGAACTTATTTTCATACCGGTCCCCAGCACGGGCCACATCTTAGTACACATCGAGTTTGCAAAACGGTTAATAAACCTGGATCACAGAATACATACAATTACAATCCTGAATCTCTCTTCTCCAAGCTCACCGCATGCGAGCGTTTTCGCACGCTCATTGATAGCGAGTCAACCGAAGATTCGGTTACATGATCTGCCACCAATACAGGACCCGCCGCCCTTTGACTTGTATCAGCGCGCACCGGAAGCATATATCGTGAAGTTGATTAAGAAGAACACCCCACTTATCAAGGATGCGGTTAGCAGTATTGTTGCTAGTCGGCGCGGTGGTAGTGACTCTGTACAGGTTGCGGGCCTTGTATTGGA…
>UGT71C5_optimized ATGAAAACCGCGGAATTAATTTTCGTGCCACTCCCAGAAACAGGTCATCTGCTTAGCACAATTGAATTCGGTAAAAGACTTCTTAACCTTGATCGGCGTATCTCGATGATCACTATACTTAGCATGAACCTGCCGTATGCGCCGCATGCGGATGCAAGTCTGGCCTCTCTGACCGCTTCAGAACCGGGGATTCGCATAATTAGCCTTCCTGAAATTCATGATCCCCCGCCAATTAAACTCTTAGATACGAGCTCAGAAACCTACATTTTAGACTTTATACACAAGAATATTCCATGCCTGCGCAAGACGATTCAGGACTTGGTGAGTTCGTCCAGCAGCTCTGGCGGCGGCTCGTCCCACGTGGCGGGGCTGATCTTAGA…
>UGT72B2_optimized ATGTCCATTGACATATTCCAGGAGATTCGCATTAAGAAGATACTGCTGCTTATGGCCGAGGCCAATACCCCTCATATTGCCATAATGCCCAGCCCAGGAATGGGCCATCTGATACCGTTTGTGGAACTGGCCAAACGCCTGGTCCAACATGATTGCTTTACTGTTACTATGATTATTAGTGGGGAGACCAGCCCAAGTAAAGCCCAGCGATCAGTACTGAATTCATTACCAAGTAGTATTGCAAGCGTTTTCCTGCCACCAGCTGACCTGAGTGACGTACCGTCGACTGCCCGCATTGAGACCCGTGCAATGCTGACGATGACACGCTCTAACCCAGCCCTGCGCGAACTGTTCGGTTCCCTGAGTACTAAGAAGTCATT…
>UGT71C4_optimized ATGGTTAAAGAGACTGAACTTATTTTCATACCGGTCCCCAGCACGGGCCACATCTTAGTACACATCGAGTTTGCAAAACGGTTAATAAACCTGGATCACAGAATACATACAATTACAATCCTGAATCTCTCTTCTCCAAGCTCACCGCATGCGAGCGTTTTCGCACGCTCATTGATAGCGAGTCAACCGAAGATTCGGTTACATGATCTGCCACCAATACAGGACCCGCCGCCCTTTGACTTGTATCAGCGCGCACCGGAAGCATATATCGTGAAGTTGATTAAGAAGAACACCCCACTTATCAAGGATGCGGTTAGCAGTATTGTTGCTAGTCGGCGCGGTGGTAGTGACTCTGTACAGGTTGCGGGCCTTGTATTGGA…
>UGT73B3_optimized ATGTCGAGCGATCCGCATCGCAAGCTTCATGTCGTGTTCTTCCCTTTCATGGCTTATGGTCACATGATTCCGACGTTAGACATGGCAAAGTTGTTCAGCAGCCGGGGCGCCAAAAGTACAATCCTGACCACCCCGCTTAACTCTAAAATTTTCCAAAAGCCAATCGAAAGATTCAAGAACCTGAATCCGTCATTCGAAATAGACATTCAGATATTTGATTTCCCGTGCGTGGATCTTGGTTTACCAGAGGGATGCGAAAACGTAGATTTCTTCACGTCGAACAACAATGATGATCGGCAGTATCTGACTTTAAAGTTCTTTAAGTCGACACGTTTCTTCAAAGATCAGTTAGAAAAGCTCCTCGAGACCACACGACCTGA…
>UGT73B4_optimized ATGAACCGAGAGCAAATACATATTTTATTCTTCCCTTTCATGGCACATGGTCACATGATACCATTGTTAGACATGGCGAAGTTATTCGCTCGTCGGGGCGCGAAAAGTACTTTGTTGACGACCCCAATCAATGCTAAGATCCTGGAGAAACCAATTGAAGCATTCAAAGTTCAAAATCCGGATCTTGAAATAGGGATCAAGATCCTGAATTTCCCGTGTGTTGAGTTAGGTTTGCCCGAGGGTTGCGAGAACAGAGACTTCATTAACTCATATCAAAAGAGCGACTCGTTTGACCTGTTTCTCAAATTTCTCTTCAGTACCAAGTATATGAAACAACAGCTGGAGTCTTTCATAGAAACCACTAAACCGAGTGCCCTCGT…
>UGT73B5_optimized ATGAACCGGGAAGTCTCGGAAAGAATTCATATACTCTTCTTCCCCTTCATGGCACAAGGTCACATGATTCCTATTCTGGACATGGCCAAGTTGTTCTCTCGCCGGGGTGCGAAGAGTACCCTGCTTACTACTCCAATAAACGCGAAGATCTTTGAGAAGCCAATAGAGGCTTTCAAGAATCAAAACCCCGATTTGGAAATTGGTATCAAAATATTCAATTTCCCGTGTGTAGAGTTGGGTCTCCCTGAAGGTTGCGAGAATGCAGACTTCATAAACTCGTACCAGAAATCCGATTCTGGTGACCTTTTCTTAAAGTTTCTGTTCTCCACTAAGTATATGAAACAGCAGTTGGAGTCATTTATTGAAACAACCAAACCCTC…
>UGT73D1_optimized ATGCATAAACATCTTCTTAACCCGAAAATGGAATCGAAAATAGTGTCAAAAGCGAAACGCTTACACTTTGTCTTGATCCCACTCATGGCGCAAGGTCATTTGATACCTATGGTTGACATAAGCAAGATCCTGGCACGCCAAGGAAACATCGTTACTATTGTTACTACCCCTCAAAATGCGTCCCGGTTTGCCAAAACGGTTGACAGAGCGCGCCTCGAGTCTGGCCTGGAAATAAATGTGGTCAAATTTCCTATTCCCTATAAAGAATTCGGTTTGCCTAAAGATTGTGAGACATTGGACACCTTGCCTTCAAAAGACCTGCTCAGACGTTTCTATGACGCCGTAGATAAACTGCAAGAGCCCATGGAACGCTTTCTCGA…
>UGT74C1_optimized ATGAGCGAAGCAAAGAAAGGTCACGTCCTTTTCTTTCCATACCCCTTGCAAGGACACATTAACCCAATGATTCAATTAGCGAAACGTTTATCGAAGAAGGGGATCACAAGTACACTTATCATCGCGTCTAAAGACCACCGCGAACCATACACAAGCGACGACTACAGCATCACCGTTCACACCATCCACGACGGGTTCTTTCCACATGAACACCCGCACGCCAAGTTCGTTGATTTGGACCGTTTCCACAACTCGACGTCTCGCAGTCTCACGGATTTCATATCTTCCGCCAAGCTTTCCGACAATCCACCTAAAGCCCTGATCTATGATCCGTTTATGCCGTTTGCTCTTGACATTGCGAAGGACCTTGATTTGTACGT…
>UGT74F2_optimized ATGGAACATAAAAGAGGGCATGTACTGGCTGTCCCGTACCCAACTCAAGGTCACATCACGCCGTTCCGCCAATTCTGCAAACGCTTGCACTTCAAAGGACTCAAAACAACCCTTGCATTAACAACATTCGTTTTCAACAGTATTAATCCAGACTTGTCTGGGCCGATTTCAATAGCCACCATCAGCGATGGCTATGACCATGGCGGATTCGAGACAGCTGACTCTATAGACGACTACCTTAAAGACTTTAAAACATCTGGTTCTAAAACCATAGCCGACATAATACAAAAGCACCAGACTTCTGATAACCCCATCACTTGTATTGTCTATGATGCTTTCTTGCCCTGGGCTTTGGACGTTGCTCGAGAGTTTGGCTTAGT…
>UGT75B1_optimized ATGCATGTGCAGACATCGAAATCAAATTCTTCTTCCATCTTTATATATATGTATATCTACACTTATGAAAGCACCGATATATCAACGCGTCGCGACACCGATAGCTGTATTGATACACACTTCTCGGGAGCTAAGACTAGCCGGAAGAAGATGGCACCGCCGCATTTCTTGCTGGTGACATTTCCGGCGCAAGGTCACGTTAACCCGTCGTTACGTTTTGCTCGCCGCTTGATCAAAAGAACTGGGGCCCGTGTAACGTTCGTGACATGTGTCAGCGTCTTCCACAACAGCATGATCGCAAACCACAACAAAGTCGAAAATTTATCTTTCTTGACTTTCTCCGACGGTTTCGACGATGGCGGGATTTCAACGTACGAAGA…
>UGT75D1_optimized ATGGCGAACAACAATAGCAACAGTCCGACGGGACCACACTTTCTCTTCGTCACATTTCCCGCGCAAGGTCACATAAACCCATCTTTAGAGTTGGCCAAACGTTTAGCCGGGACAATATCGGGTGCGAGAGTAACCTTCGCTGCCTCGATCAGCGCCTACAACCGCCGCATGTTCAGCACAGAAAACGTGCCAGAAACACTTATCTTTGCTACCTACAGTGATGGTCACGACGACGGTTTCAAATCTAGCGCGTACTCTGACAAATCTCGGCAAGACGCCACTGGGAACTTCATGTCCGAGATGAGACGGCGTGGCAAAGAGACACTGACTGAATTAATTGAAGATAACCGCAAACAAAACCGGCCGTTTACTTGCGTTGT…
>UGT76C1_optimized ATGGAGAAACGCAATGAACGCCAGGTTATCCTGTTCCCGCTGCCCCTGCAGGGCTGTATCAATCCGATGTTGCAATTAGCTAAAATACTCTATAGCCGTGGATTCTCCATTACAATTATTCATACACGGTTTAATGCCCCGAAGTCCAGCGATCACCCCCTGTTTACATTTCTTCAGATACGGGATGGACTGTCCGAGTCACAAACGCAGTCGAGAGACTTATTACTCCAGCTGACTCTGCTGAATAATAACTGCCAAATTCCTTTCCGGGAATGCTTAGCAAAGTTGATAAAGCCGTCAAGTGACTCGGGTACTGAAGACCGTAAGATAAGTTGCGTTATTGACGACTCAGGATGGGTATTTACCCAGTCAGTTGCAGA…
>UGT76C2_optimized ATGGAAGAAAAGCGTAACGGGTTGCGGGTTATACTGTTTCCACTCCCCCTGCAGGGATGTATTAATCCAATGCTGCAACTGGCGAATATTCTGCATGTGCGGGGATTTTCTATAACGGTTATTCATACCCGTTTTAATGCACCGAAGGCGTCGTCACACCCATTATTTACATTTCTGCAAATCCCCGACGGCTTATCAGAGACTGAAATACAGGACGGCGTGATGAGTCTCCTGGCCCAGATTAATCTGAATGCAGAAAGCCCTTTCCGAGACTGTCTGAGAAAGGTACTGTTGGAGAGCAAGGAATCGGAACGTGTAACCTGCTTAATTGACGATTGCGGTTGGTTATTTACGCAGTCCGTCTCCGAAAGCTTAAAATT…
>UGT76C3_optimized ATGGACAAATCCAACGGACTGCGCGTCATCTTGTTCCCGCTGCCGCTGCAAGGCTGTATAAATCCTATGATACAACTTGCTAAAATTCTGCATTCTCGTGGCTTTAGTATAACGGTCATTCATACACGGTTTAACGCCCCGAAGGCATCGAATCATCCATTGTTTACTTTTCTTCAAATTCCTGACGGTCTTTCAGAGACTGAAACCCGCACACATGACATTACCTTGCTGCTCACACTCCTGAATCGGTCATGCGAAAGTCCTTTCCGGGAGTGCCTGACAAAGTTATTACAATCAGCGGACAGCGAGACGGGTGAGGAAAAGCAACGTATCAGTTGCCTTATTGACGACAGCGGCTGGATCTTTACTCAACCAGTGGC…
>UGT76C4_optimized ATGGAGAAATCCAACGGACTTCGCGTAATCTTGTTCCCTCTGCCCCTGCAGGGTTGTATTAATCCGATGATACAATTGGCGAAAATTCTGCATAGCCGCGGCTTCAGCATAACAGTCATTCATACATGTTTTAATGCCCCGAAGGCCTCTTCACACCCCTTGTTTACATTTATCCAAATACAGGACGGATTATCCGAGACGGAAACGCGCACCCGTGATGTTAAGCTCCTGATTACGCTGTTAAATCAGAACTGTGAAAGCCCCGTCCGAGAGTGTCTCCGCAAGTTGCTCCAGTCAGCAAAAGAGGAAAAGCAAAGAATATCGTGCCTGATTAACGACAGCGGATGGATATTTACACAGCATTTGGCGAAATCACTGAA…
>UGT76C5_optimized ATGGAGAAATCGAATGGTTTACGGGTGATATTGTTTCCATTACCTTTGCAAGGTTGCATCAACCCAATGATTCAGCTGGCAAAGATTTTACACTCTCGTGGCTTCTCAATCACTGTGATACACACCTGCTTCAACGCGCCAAAAGCATCGTCACATCCCCTCTTTACTTTCCTGGAGATTCCGGATGGCTTATCTGAAACAGAGAAACGTACCAACAATACCAAACTGCTTTTAACGTTGCTCAACCGCAACTGTGAGAGTCCGTTTCGTGAATGTCTGAGCAAATTACTGCAGTCGGCTGATAGCGAAACTGGGGAAGAGAAACAGCGCATTAGTTGTCTTATCGCTGATAGTGGTTGGATGTTCACACAACCAATCGC…
>UGT76E6_optimized ATGGAAAAGATGGAAGAGAAGAAGAGAATCGTTCTGGTGCCAGTACCGGCTCAGCGGCACGTTACACCTATGATGCAATTGGGTACTGCGTTGAATATGAAAGGATTTTCCATCACAGTGGTCGAGGGCCAATTTAACAAGGTGTCAAGTAGCCAGAATTTCCCGGGCTTCCAGTTCGTCACAATTCCGGACACCGAATCCTTACCTGAATCAGTTCTGGAACGTTTAGGGCCTGTTGAATTCTTGTTTGAAATTAATAAGACGTCTGAAGCCTCATTTAAAGATTGCATCCGCCAAAGCCTTTTGCAGCAGGGTAACGACATTGCCTGCATTATTTATGATGAATACATGTATTTCTGCGGTGCAGCTGCGAAAGAATT…
>UGT76F1_optimized ATGGAAGAACGTAAGGGACGCCGCATCATTATGTTTCCGCTGCCGTTTCCGGGTCATTTTAATCCAATGATAGAATTGGCGGGTATCTTTCATCATCGAGGTTTTAGCGTTACTATACTTCATACAAGTTATAATTTTCCTGACCCATCGAGACATCCGCATTTTACGTTCCGCACAATAAGCCATAATAAGGAAGGTGAGGAAGACCCCTTGAGCCAATCTGAGACCAGTTCCATGGATCTGATAGTGCTGGTGCGCCGCCTTAAGCAGCGTTATGCTGAGCCATTCAGAAAGAGCGTAGCTGCTGAGGTGGGCGGTGGGGAAACTGTTTGCTGCTTAGTTAGCGATGCGATTTGGGGCAAGAATACAGAAGTGGTGGC…
>UGT76F2_optimized ATGGAGGAACGCAAGGTAAAACGCATCATAATGTTTCCGCTGCCATTCACCGGCCATTTTAATCCCATGATAGAACTGGCCGGCATCTTTCATAATCGGGGTTTTAGCGTTACTATTCTTCATACATCCTTTAATTTTCCCGACCCCTCACGTCACCCCCAATTCACATTCAGAACCATAACACATAAGAATGAGGGTGAAGAGGATCCATTATCCCAGTCCGAGACTTCCTCAGGAAAAGATTTAGTGGTGCTCATCTCACTTCTTAAGCAGTATTATACTGAACCATCATTGGCTGAAGAGGTTGGAGAGGGCGGCACAGTCTGCTGCCTGGTATCGGATGCCCTGTGGGGTCGGAATACAGAAATCGTGGCAAAGGA…
>UGT78D1_optimized ATGACAAAGTTTTCTGAACCGATTCGGGATAGTCATGTTGCGGTCCTTGCTTTCTTTCCGGTCGGAGCGCACGCAGGGCCGTTGCTGGCGGTGACACGTCGCCTGGCAGCTGCCAGTCCGTCGACTATTTTCTCCTTCTTTAATACAGCGCGTTCCAATGCATCTCTGTTTAGCAGCGACCACCCGGAAAATATTAAAGTGCATGATGTTTCCGATGGAGTGCCAGAAGGTACGATGCTGGGCAACCCTTTAGAAATGGTGGAATTGTTCTTAGAGGCCGCGCCTCGCATCTTTCGCAGTGAGATTGCTGCCGCGGAAATCGAGGTCGGTAAGAAGGTAACGTGTATGTTAACCGACGCTTTCTTTTGGTTTGCCGCCGA…
>UGT78D4P_optimized ATGGCGAATTCCCATGTGGCTGTGTTAGCGTTCCCTTTTGGATCTCACGGACAAGCAATTCTGGCAGTAACACGGCGGTTGGCAACGGCGGCCCCGAGCACAGTGTTTTCATTTCTCAATACGTCTCAGTCAAACTTTTCACTCCTGAGCAGCGATCTCCCACCAAATATCAGAGTACACGATGTAAGTGATGGCGTGCCGGAAGGGTATGTTCTGTCTCGGAACCCGCAAGAAGCAGTTGAACTCTTCCTGGAAGCTGCTCCCGAAATATTCAGACGCGAGCTGGCAGTAGCTGAAACGGAAGTAGGACGTAAGGTCACGTGTATGTTAACAGACGCATTTATTTGGTTTGCAGGCGACATGGCCGCAGAAATGAAGG…
>UGT79B1_optimized ATGGGAGTATTTGGTTCAAACGAGAGCAGCTCTATGAGCATAGTTATGTACCCCTGGCTTGCATTCGGACATATGACCCCGTTCCTGCATCTGTCGAATAAACTTGCGGAAAAGGGCCATAAAATCGTGTTTCTGCTGCCTAAGAAGGCTCTTAATCAATTAGAGCCATTAAACCTGTATCCCAACCTGATTACATTTCATACTATAAGCATTCCACAAGTGAAGGGCCTGCCGCCCGGAGCAGAAACGAATTCTGATGTGCCATTCTTTCTTACGCACTTACTGGCCGTCGCTATGGATCAGACGAGACCGGAAGTGGAAACTATCTTTAGAACGATAAAGCCCGATCTGGTATTTTACGACTCAGCACACTGGATTCC…
>UGT79B2_optimized ATGGGTGGACTGAAATTTCACGTCTTGATGTACCCATGGTTTGCGACCGGACACATGACTCCATTTCTGTTCTTAGCTAATAAGCTGGCGGAAAAGGGGCACACAGTGACCTTCTTAATCCCTAAGAAGGCCCTTAAGCAATTAGAGAACTTGAACTTATTCCCCCATAATATCGTGTTCAGATCCGTGACGGTACCGCACGTCGACGGATTGCCGGTCGGTACGGAAACCGTTAGCGAAATTCCTGTTACTTCCGCGGACCTGCTGATGAGCGCGATGGACTTAACCCGGGACCAGGTAGAGGGCGTTGTACGCGCTGTCGAGCCTGATCTTATATTCTTCGATTTTGCCCACTGGATCCCTGAAGTTGCCCGTGATTT…
>UGT81A3_optimized ATGGCAACAACAGTGATGGCGCTGGCTGAAAAGGTTCTGGAGCGTGTGTATGGTACAAGTAAGTCTGCGGTCAGTGTTACATCCGGTGATGGGGAGAAAACGCATCGGCACACACACCACCATATACATCGCATTAAGTCTTATGATGATATTGACGAAGACGAGTCCTCTCTCGAATTAATACAAATTGGAGCCGAACGCACAAAGAACGTTTTAATTTTGATGTCAGACACGGGTGGTGGACATCGAGCCTCTGCAGAGGCAATCCGGGATGCGTTTAAAATAGAGTTTGGGGATAAGTACCGCGTCATAGTAAAAGACGTATGGAAAGAGTATACTGGATGGCCGCTCAACGACATGGAACGTAGTTACAAATTTAT…
>UGT84A2_optimized ATGGAGCTTGAATCTAGCCCGCCATTACCACCACATGTAATGTTAGTGTCTTTTCCAGGGCAAGGACACGTCAATCCTCTGCTCCGGCTGGGTAAGTTGTTAGCTAGCAAGGGTCTGTTAATCACGTTCGTAACCACTGAGTCATGGGGCAAGAAGATGCGTATTTCAAACAAAATACAAGACCGTGTACTGAAACCCGTGGGCAAAGGTTATCTGCGTTATGATTTCTTTGACGACGGCTTGCCAGAGGACGACGAAGCATCCCGCACAAACCTCACAATCCTTCGCCCCCATCTTGAGCTCGTAGGTAAACGTGAGATCAAGAACCTGGTTAAACGTTACAAGGAAGTTACGAAACAGCCCGTGACGTGTTTAATCAA…
>UGT84A3_optimized ATGGACCCATCTCGTCATACCCATGTTATGTTGGTAAGTTTCCCCGGCCAAGGACACGTGAACCCGTTATTACGTCTCGGAAAGTTGATAGCGAGCAAAGGCTTATTAGTCACCTTTGTAACCACAGAAAAGCCCTGGGGCAAGAAGATGCGCCAAGCCAACAAGATTCAAGACGGTGTCTTGAAACCTGTCGGTTTGGGATTCATCCGCTTTGAGTTCTTCAGCGACGGTTTCGCCGACGACGATGAGAAACGGTTCGACTTCGATGCCTTCCGGCCACACCTGGAAGCGGTAGGAAAACAAGAGATAAAGAATCTTGTTAAGCGGTATAACAAGGAGCCGGTGACATGTTTGATAAACAACGCTTTTGTGCCGTGGGT…
>UGT85A1_optimized ATGGGCAGCCAAATTATCCACAATTCTCAGAAGCCCCACGTTGTGTGCGTACCCTACCCAGCGCAGGGTCATATTAATCCCATGATGCGGGTCGCAAAGTTGTTACATGCACGCGGGTTTTATGTGACTTTTGTTAATACGGTTTATAATCATAACAGATTTCTGCGCAGCCGAGGCAGCAACGCTCTCGACGGTCTGCCGAGCTTTCGCTTCGAATCAATCGCGGATGGGCTGCCGGAAACGGATATGGACGCGACCCAAGATATTACCGCATTATGTGAAAGTACGATGAAGAATTGCCTGGCCCCTTTTCGCGAACTGTTGCAACGCATAAATGCCGGCGACAACGTACCCCCAGTTTCCTGCATAGTCTCAGATGG…
>UGT85A2_optimized ATGGGTTCACACGTAGCTCAGAAACAACACGTGGTATGCGTACCTTACCCAGCGCAGGGGCATATTAATCCGATGATGAAGGTTGCCAAGCTGCTGTATGCGAAGGGATTTCACATCACATTTGTAAATACGGTGTATAATCATAATCGCCTTTTGCGTAGCAGAGGCCCAAATGCGGTGGATGGCTTGCCGTCATTTCGCTTCGAAAGCATTCCCGATGGCTTACCTGAAACAGATGTTGATGTTACACAAGATATTCCGACCCTGTGTGAATCAACTATGAAACATTGCTTAGCGCCGTTCAAAGAATTATTACGTCAAATTAATGCTAGAGACGACGTCCCGCCCGTTTCTTGCATTGTGTCAGATGGCTGCATGTC…
>UGT85A3_optimized ATGGGGAGTCGCTTCGTGAGTAATGAACAGAAGCCTCATGTCGTCTGTGTTCCGTATCCCGCACAGGGACATATAAATCCGATGATGAAGGTTGCAAAGTTACTTCACGTGAAGGGGTTTCATGTTACGTTTGTTAATACAGTTTATAATCATAATAGACTGCTTCGGAGTCGCGGCGCTAATGCGCTGGACGGTTTGCCGTCTTTTCAATTTGAAAGTATCCCGGATGGATTACCAGAAACAGGGGTCGATGCAACTCAAGATATTCCGGCACTGAGTGAATCAACGACAAAGAATTGCCTTGTGCCTTTTAAGAAACTGCTTCAACGCATAGTGACCCGCGAAGACGTGCCGCCTGTATCATGCATAGTTTCCGACGG…
>UGT75A4_optimized ATGGAGCAGCACGGTGGGAGTTCTAGTCAAAAGCCACATGCGATGTGTATCCCATACCCCGCTCAGGGGCATATAAATCCGATGTTGAAGCTGGCGAAATTATTACATGCCCGCGGGTTTCATGTGACCTTTGTTAATACAGATTATAATCATAGACGCATTCTGCAGTCCCGAGGGCCGCATGCACTGAATGGACTGCCGAGTTTCCGATTTGAAACCATTCCTGATGGCCTGCCGTGGACCGATGTTGATGCAAAACAGGATATGCTGAAATTGATAGATAGCACCATCAATAATTGCCTTGCGCCTTTTAAGGATTTAATACTTCGTCTTAATAGTGGGAGCGACATTCCCCCAGTCTCATGCATTATTAGCGATGC…
>UGT85A5_optimized ATGGCTAGCCATGCTGTTACCTCGGGACAAAAGCCACATGTAGTCTGCATTCCGTTCCCGGCCCAAGGCCACATCAATCCGATGCTGAAAGTGGCTAAACTCTTGTATGCTCGTGGCTTCCATGTTACCTTCGTCAACACTAACTACAACCATAACCGTTTAATCCGGTCGCGCGGCCCGAACTCTCTTGATGGGCTTCCAAGCTTTCGCTTCGAGTCCATACCTGACGGTTTGCCGGAAGAAAACAAGGACGTTATGCAGGATGTGCCTACGTTGTGTGAGTCAACTATGAAGAACTGTCTTGCTCCGTTCAAGGAGTTATTAAGACGCATCAACACGACGAAGGATGTCCCACCTGTAAGTTGTATTGTTTCCGACGG…
>UGT85A7_optimized ATGGAGTCCCACGTCGTGCACAATGCTCAGAAACCACATGTAGTATGTGTCCCGTATCCTGCACAGGGTCATATTAACCCTATGTTAAAGGTTGCGAAGCTGTTATATGCCAAGGGGTTCCATGTTACATTTGTGAATACCCTTTATAATCATAATCGCCTGCTGAGATCACGCGGCCCAAATGCCCTTGATGGTTTCCCATCTTTTCGCTTTGAAAGCATTCCAGATGGGCTCCCTGAAACAGACGGTGACCGTACACAACACACGCCGACGGTGTGTATGTCAATCGAAAAGAATTGCTTGGCCCCTTTTAAGGAAATCTTGCGTCGCATTAATGACAAGGACGACGTGCCCCCGGTTTCTTGCATAGTGAGCGATGG…
>UGT86A1_optimized ATGGAACGGGCGAAAAGTCGCAAACCGCACATAATGATGATCCCTTATCCTTTACAGGGACATGTGATTCCGTTCGTACATTTGGCAATTAAGCTGGCGAGTCACGGGTTTACTATTACATTTGTTAATACTGATTCGATACATCATCATATAAGCACGGCGCATCAGGACGATGCTGGCGATATTTTCAGTGCGGCGCGGTCCAGCGGTCAACATGATATTAGATATACGACGGTCTCAGATGGTTTTCCACTTGATTTCGATCGCTCCCTCAATCACGATCAATTCTTTGAGGGGATCCTGCATGTGTTTTCAGCGCATGTTGACGACCTGATAGCTAAGTTGTCGCGTCGGGACGATCCCCCTGTTACGTGTTTAAT…
>UGT87A1_optimized ATGAACCCCATAAAGCCGCAACCTCTGGGTGTTCGTCATGTAGTCGCAATGCCCTGGCCGGGTCGTGGGCATATTAATCCGATGCTTAATCTTTGTAAGTCCCTTGTGCGACGTGATCCGAATTTAACTGTAACTTTTGTAGTAACGGAAGAGTGGCTGGGTTTTATTGGTTCTGATCCAAAGCCCAATCGTATTCACTTTGCTACCCTGCCTAATATTATCCCGTCGGAATTGGTTCGGGCTAATGATTTTATTGCATTTATTGATGCTGTTCTGACTCGCTTAGAGGAACCCTTTGAGCAACTTTTAGATCGGTTAAATAGCCCACCTACGGCCATTATTGCTGACACATATATTATATGGGCCGTCCGAGTCGGTAC…
>UGT87A2_optimized ATGGATCCTAATGAATCTCCGCCCAACCAATTTCGACACGTGGTCGCCATGCCATATCCAGGTCGGGGCCACATTAACCCAATGATGAACCTCTGCAAACGCTTGGTACGCAGATACCCGAACCTGCACGTCACGTTCGTCGTGACAGAAGAATGGTTAGGTTTTATTGGACCGGACCCCAAACCGGACCGCATCCATTTCTCAACTCTTCCTAATCTGATACCATCAGAGCTCGTACGCGCTAAAGACTTCATCGGTTTCATAGATGCCGTGTACACTAGATTAGAAGAACCGTTCGAAAAGCTGTTGGACAGCCTCAATTCCCCGCCGCCGAGTGTAATTTTCGCCGACACATACGTCATATGGGCAGTCCGTGTCGG…
>UGT88A1_optimized ATGGGCGAGGAAGCCATTGTCTTATACCCTGCTCCACCGATCGGACATCTGGTTAGCATGGTCGAACTGGGGAAGACTATTTTATCGAAGAATCCGTCCCTGTCGATTCATATAATTTTGGTGCCGCCGCCGTACCAACCTGAGAGTACAGCGACATATATAAGTTCAGTGAGTTCATCATTTCCATCCATTACATTTCATCACCTGCCTGCAGTTACGCCATATAGCAGCTCTTCTACAAGCAGACATCATCATGAGAGTCTTCTTTTAGAAATTCTTTGCTTCTCGAATCCTAGCGTTCATCGCACACTGTTTTCCCTGAGCCGTAACTTTAACGTGCGCGCCATGATTATTGACTTCTTTTGTACGGCTGTACTGGA…
>UGT89A2_optimized ATGACGGAAGTGTTATTGTTGCCGGGAACTAAATCGGAGAATTCAAAACCACCGCACATAGTGGTGTTTCCATTCCCAGCACAAGGCCACTTACTTCCTCTACTTGACTTAACTCACCAACTCTGCCTCCGTGGATTCAACGTCTCCGTCATCGTTACTCCCGGTAACCTTACTTACCTCTCTCCTCTTCTCTCCGCTCATCCCTCCTCCGTCACCTCCGTCGTTTTCCCTTTCCCTCCTCATCCTTCACTCTCTCCCGGCGTCGAAAACGTTAAAGACGTCGGAAATTCAGGAAATCTCCCGATCATGGCTTCTCTTCGTCAGCTACGAGAACCAATCATCAACTGGTTCCAATCTCATCCGAATCCGCCTATCGCTCT…
>UGT89C1_optimized ATGACCACTACGACGACAAAGAAACCACATGTATTAGTAATTCCATTCCCTCAGTCTGGCCATATGGTGCCGCACCTCGATCTGACTCACCAAATACTGTTAAGAGGTGCAACGGTTACGGTGTTGGTTACGCCTAAGAATTCCTCGTACTTAGACGCACTGCGAAGCTTGCATTCGCCTGAGCATTTTAAGACTCTGATACTGCCGTTCCCATCGCATCCGTGCATTCCGAGTGGCGTAGAGTCGTTACAACAGCTGCCGCTTGAGGCCATCGTGCATATGTTCGACGCATTATCAAGACTGCATGATCCACTGGTGGATTTCCTGTCTCGCCAGCCCCCATCCGACTTACCGGATGCAATTTTGGGCTCCTCGTTCCT…
>UGT90A1_optimized ATGTCAGTTAGTACACATCACCACCACGTGGTCTTGTTCCCGTTCATGTCCAAAGGGCACATCATTCCGTTGTTGCAATTCGGACGTTTGTTGCTCCGTCACCACCGTAAAGAACCTACCATCACTGTCACCGTTTTCACCACTCCAAAGAACCAACCTTTCATATCAGACTTCCTCTCCGATACACCGGAGATAAAAGTCATAAGTTTACCCTTCCCAGAAAACATCACAGGTATCCCGCCGGGTGTAGAGAACACTGAAAAGTTGCCCAGCATGAGCCTTTTCGTGCCGTTCACACGGGCAACTAAGTTGTTGCAACCATTCTTTGAAGAAACATTGAAGACTTTACCCAAAGTTAGCTTCATGGTTAGCGATGGGTT…
>UGT91C1_optimized ATGGTGGATAAACGTGAAGAGGTGATGCATGTGGCAATGTTCCCGTGGCTTGCCATGGGCCACCTGTTACCATTCCTCAGACTGTCGAAACTCTTAGCCCAGAAAGGACATAAAATTAGCTTTATTTCGACCCCGCGTAATATAGAGCGCCTGCCCAAGCTGCAGTCGAATCTGGCTAGCTCTATAACGTTTGTATCCTTTCCACTGCCCCCTATATCCGGACTGCCACCGAGCAGCGAGTCCAGCATGGATGTACCGTATAATAAACAGCAATCCCTGAAGGCGGCCTTCGACTTGCTGCAACCCCCTCTGAAGGAATTCTTACGCCGCTCCAGTCCAGACTGGATTATTTATGATTACGCCTCGCATTGGTTACCGTC…
a Gene sequences of UGT76B1, UGT74F1, and UGT72B1 were not optimized.

## Sheet: Table S2
Table S2. Summary of amino acid residues of Arabidopsis UGT proteins used for the docking simulations with NHP using AutoDoc Vina.
Gene_ID	Putative amino acid residues forming the acceptor substrate-binding pocket
UGT71B1	SER10, HIS15, LEU74, ASP110, MET111, PHE112, TYR131, THR132, SER133, TYR137, MET274, TYR381, ALA382, GLU383, GLN384,
UGT71B2	SER10, HIS15, PHE86, PHE87, ASP122, MET123, PHE124, TYR143, THR144, SER145, PHE149, MET205, GLN208, ILE218, TYR393, GLU395, GLN396
UGT71B3P	No reasonable protein structure
UGT71B4P	MET1, PHE2, TYR21, THR22, SER23, ASN24, PHE27, LEU28, THR31, ILE72, TRP78, PHE81, PHE82, GLN85, PHE89, ASN272, GLU268
UGT71B5	LEU42, HIS47, GLN119, ASP150, MET151, PHE152, VAL170, TYR171, THR172, SER173, PHE177, ILE222, GLN235, PHE239, TRP399, TYR418, GLU420, GLN421
UGT71B6	ALA12, HIS15, ASP112, MET113, TYR114, TYR133, THR134, PHE139, PHE194, PHE195, MET276, TYR381, ALA382, GLU383, GLN384, ASN387
UGT71B7	TYR10, HIS15, ILE83, ASP120, MET121, PHE122, THR142, SER143, ALA194, TRP200, PHE204, GLN207, MET285, ILE318, PHE319, TYR390, ALA391, GLU392, LEU419
UGT71B8	PHE11, PRO12, ILE13, GLY15, HIS16, VAL79, ASP116, MET117, PHE118, TYR137, THR138, SER139, ILE143, PRO188, LEU191, MET199, TYR200, GLN203, PHE207, ILE282, HIS365, CYS366, ASN369, TYR387, ALA388, GLU389, GLN390, LEU416
UGT71C1	PHE14, PRO15, PHE16, GLY18, HIS19, ILE95, PHE132, PHE133, THR153, CYS154, PHE158, TRP212, LEU294, HIS369, ASN373, TYR391, ALA392, GLU393, GLN394, ASN397
UGT71C2	PHE14, PRO15, ILE16, GLY18, HIS19, SER91, GLU92, ILE95, ASP131, PHE132, PHE133, LEU152, THR153, CYS154, PHE158, TRP212, MET215, LEU294, HIS369, ASN373, TYR391, ALA392, GLU393, GLN394
UGT71C3	TYR12, SER14, PRO15, GLY16, HIS17, ILE90, PHE127, PHE128, LEU147, CYS149, PHE153, TRP207, LEU291, HIS366, ASN370, TYR388, ALA389, GLU390, GLN391
UGT71C4	VAL12, SER14, HIS17, TYR82, GLU87, ILE90, ASP127, LEU128, PHE129, LEU149, THR150, CYS151, TYR155, TYR209, ARG292, TYR389, ALA390, GLU391
UGT71C5	LEU11, GLU13, HIS16, GLU86, ILE89, ILE93, ASP127, PHE128, PHE129, MET148, THR149, SER150, PHE154, TYR388, ALA389, GLU390
UGT71D1	THR11, THR13, GLY15, HIS16, GLU84, VAL87, ASP122, PHE123, PHE124, LEU143, THR145, PHE149, PRO190, TYR202, MET285, HIS356, ASN360, ALA379, GLU380, ASN384
UGT71D2	THR11, RO12, THR13, GLY15, HIS16, VAL86, ILE90, ASP121, PHE122, PHE123, LEU142, THR143, SER144, PHE148, MET284, HIS356, ASN360, TYR378, ALA379, GLU380, GLN381
UGT72B1	SER14, PRO15, GLY18, HIS19, ILE82, GLU83, ILE86, ASP117, LEU118, PHE119, TYR138, PRO139, THR140, PHE148, LEU183, PRO185, TYR315, HIS364, ASN368, TYR386, ALA387, GLU388, GLN389
UGT72B2	HIS36, ILE99, GLU100, ASP134, MET135, PHE136, SER157, TYR332, PHE403, ALA404, GLU405
UGT72B3	SER17, PRO18, GLY21, HIS22, ILE85, GLU86, ILE89, ASP120, LEU121, PHE122, TYR141, ALA142, SER143, LEU151, VAL186, PRO188, LEU200, SER315, TYR318, TYR389, ALA390, GLU391, GLN392
UGT72C1	SER10, PRO11, GLY14, HIS15, LEU80, LEU81, LEU84, ASP112, LEU113, LEU114, VAL134, THR135, THR136, PHE140, THR144, ILE194, MET311, HIS361, ASN365, TYR383, SER384, GLU385, GLN386, ASN389
UGT72D1	SER11, GLY15, GIS16, ILE82, PHE83, MET86, ASP114, PHE115, LEU116, VAL136, PRO137, THR138, PHE142, MET146, MET181, GLU182, THR183, CYS195, SER364, TRP382, ALA383, GLU384
UGT72D2P	LEU55, ILE56, LEU59, TYR70, LEU90, LEU91, THR93, MET94, CYS105
UGT72E1	SER13, PRO14, GLY17, HIS18, PHE83, PHE84, LEU88, LEU89, MET92, ASP116, LEU117, PHE118, ILE137, SER139, PHE143, LEU182, THR184, PHE185, PHE196, PHE199, TYR316, PHE390, ALA391, GLU392, GLN393
UGT72E2	GLY17, HIS18, VAL79, VAL80, ILE83, ASP111, LEU112, PHE113, ILE132, PRO133, THR134, PHE138, LEU177, PHE191, TYR198, SER272, HIS363, GLY365, SER367, PHE385, ALA386, GLU387
UGT72E3	SER13, PRO14, GLY17, HIS18, VAL79, VAL80, ILE83, ASP111, LEU112, PHE113, ILE132, ALA133, SER134, TYR138, SER142, MET177, LEU191, TYR198, TYR311, PHE385, ALA386, GLU387
UGT73B1	PHE17, ALA19, GLY21, HIS22, LEU110, MET136, PHE137, PHE155, HIS156, THR158, SER162, LEU163, SER166, ARG170, MET199, MET207, PHE210, MET211, ILE214, HIS373, ASN377, ALA396, GLU397, GLN398, TYR400, GLN422
UGT73B2	PHE17, ALA19, GLY21, HIS22, PHE108, ASP133, MET134, PHE135, PHE153, HTR156, ILE200, MET208, PHE211, MET212, HIS372, GLY394, ALA395, GLU396, GLN397, HIS419, MET423
UGT73B3	PHE16, ALA18, HIS21, VAL88, ARG99, GLN100, ASP132, MET133, PHE134, HIS153, THR155, ARG201, MET207, MET211, ALA395, GLU396, TYR399, ASN400, ARG421
UGT73B4	PHE13, ALA15, HIS18, ARG85, ASP129, MET130, PHE131, HIS150, THR152, TRP208, ALA396, GLN397, GLN398, ASN401
UGT73B5	PHE16, ALA18, GLY20, HIS21, ALA88, ASN92, PHE103, ASP132, MET133, PHE134, PHE152, HIS153, GLY154, THR155, MET211, VAL214, HIS373, ASN377, ALA396, GLU397, GLN398
UGT73C1	PHE16, GLY20, HIS21, LEU86, SER95, PHE99, ASP126, MET127, CYS128, PHE146, MET149, PRO194, MET195, TRP202, PHE205, LEU206, MET209, ILE293, HIS369, ASN373, PHE391, ASP393, GLN394, TRP419
UGT73C2	PHE20, ALA22, GLY24, HIS25, VAL90, ASP130, PHE131, CYS132, PHE150, HIS151, GLY152, VAL153, ILE298, HIS374, ASN378, PHE396, ASP398, GLN399, TRP424
UGT73C3	PHE16, ALA18, GLY20, HIS21, SER95, PHE98, PHE99, ASP126, MET127, CYS128, PHE146, MET149, PRO194, MET195, PHE205, LEU206, MET209, ILE293, HIS369, GLY371, ASN373, PHE391, ASP393, GLN394, ASN397, TRP419
UGT73C4	PHE20, ALA22, GLY24, HIS25, ILE90, PHE103, ASP130, LEU131, LEU132, PHE150, THR153, ASN157, MET161, ARG165, PRO198, PHE210, MET214, HIS374, PHE396, GLY397, ASP398, GLN399
UGT73C5	PHE18, GLY22, HIS23, PHE101, ASP128, PHE129, CYS130, MET151, MET159, PRO196, GLU198, ILE209, PHE210, MET213, ASN377, PHE395, ALA396, ASP397, GLN398
UGT73C6	PHE19, ALA21, GLY23, HIS24, PHE102, ASP129, MET130, CYS131, PHE149, MET152, CYS156, LEU157, PRO197, GLU199, TRP206, ILE209, LEU210, MET213, ASN377, PHE395, ALA396, ASP397
UGT73C7	PHE14, GLY18, HIS19, LEU84, MET93, PHE97, MET126, SER127, PHE148, Val193, LEU194, ILE208, LEU292, HIS368, PHE390, ALA391, GLU392, GLN393, TYR418
UGT73D1	LEU28, GLY32, HIS33, LEU99, LEU108, TYR112, LYS140, MET162, PRO206, ALA208, MET222, LEU308, HIS385, ASN389, PHE407, ALA408, GLU409, GLN410
UGT74B1	TYR17, VAL19, GLY21, HIS22, PHE115, ASP133, THR135, ASN136, PHE179, HIS190, VAL193, LEU194, GLN197, PHE285, HIS354, GLY356, TRP376, SER377, ASP378, GLN379
UGT74C1	TYR14, PRO15, LEU16, GLY18, HIS19, PHE76, ASP110, PHE112, THR132, GLN133, TYR141, PHE178, LEU188, PHE191, VAL192, LEU282, HIS353, ASN357, TRP375, THR376, ASP377, GLN378
UGT74D1	PHE14, PRO15, ILE16, GLY18, HIS19, PHE86, ASP114, CYS116, THR137, GLN138, PHE177, LEU187, LEU190, ILE191, SER279, LEU280, HIS349, ASN353, TYR371, SER372, ASP373, GLN374
UGT74E1	No reasonable protein structure
UGT74E2	PHE12, PRO13, GLY16, HIS17, LEU74, MET78, ASP109, THR111, THR131, GLN132, VAL136, TYR140, PHE177, ILE187, ILE190, VAL191, GLN194, LEU280, GLY351, ASN353, TRP371, THR372, ASP373, GLN374
UGT74F1	PHE13, SER15, HIS18, ASP111, PHE113, GLN134, PHE170, TYR180, MET183, VAL184, MET274, TRP364, THR365, ASP366, GLN367
UGT74F2	THR20, TYR241, TYR268, ALA270, TRP324, SER325, GLN327, SER273, HIS342, ASN346, GLU350
UGT75B1	MET17, PHE61, PRO62, ALA63, GLY65, HIS66, SER70, THR163, ILE164, ILE165, TRp184, ILE185, GLN186, PHE221, ASN228, ALA231, ALA234, PHE235, MET238, MET318, TRP421, SER422, ASP423
UGT75B2	PHE11, GLY15, HIS16, ILE114, LEU115, ILE135, GLN136, TRP185, MET271, GLU304, TRP374, SER375, ASP376
UGT75C1	PHE19, ALA21, GLY23, HIS24, TRY85, VAL121, LEU122, ILE142, GLU143, PHE184, THR277, HIS278, PHE373, ALA374
UGT75D1	PHE19, PRO20, ALA21, GLY23, HIS24, MET98, THR129, ILE130, LEU131, LEU132, TRP150, VAL151, GLN152, PHE212, LEU288, ASN371, TRP389, ASN390, ASP391
UGT76B1	LEU17, HIS20, VAL74, ILE75, LEU78, ASP109, LEU111, ARG130, THR131, VAL132, PHE140, PHE177, ILE270, PHE367, ASP369, GLN370,
UGT76C1	LEU14, PRO15, LEU16, GLY18, CYS19, LEU74, LEU78, ASP116, SER117, TRP119, LEU136, CYS137, ALA138, TYR139, TYR197, MET214, ILE280, HIS355, ASN359, ASP379, GLN380
UGT76C2	LEU15, LEU17, GLY19, CYS20, VAL74, LEU78, ASP112, CYS113, THR134, PHE135, PHE191, MET208, SER272, VAL273, HIS348, ASN352, ASP372, GLN373
UGT76C3	LEU14, LEU16, CYS19, ILE74, LEU78, ASP117, SER118, ASN138, THR139, TYR140, PHE144, GLU190, ILE280, PHE369, VAL370, TRP371, ASP372, GLN373
UGT76C4	LEU14, PRO15, LEU16, GLY18, CYS19, VAL74, ILE78, ASP113, SER114, TRP116, ASN134, THR135, TYR136, TRP192, SER273, LEU274, HIS349, ASN353, TRP372, ASP373, GLN374
UGT76C5	LEU14, PRO15, LEU16, GLY18, CYS19, THR74, LEU78, ASP117, SER118, SER138, VAL139, PHE140, GLN148, PHE196, SER277, ILE278, HIS353, SER357, ARG375, ASP377
UGT76D1	PHE16, GLY18, HIS19, LEU75, VAL79, ASP107, GLU108, PHE109, SER128, PRO129, SER130, ARG138, TYR179, LEU188, TYR189, VAL192, SER269, LEU270, HIS346, ASN350, ASP370, GLN371
UGT76E1	VAL15, PRO16, ALA17, GLY19, HIS20, LEU71, PHE79, LEU80, LEU83, ASP112, GLU113, TYR114, MET115, SER133, TYR134, THR135, ARG143, SER272, LEU273, ASN352, SER353, ASP372, GLN373, ASN376
UGT76E2	VAL16, PRO17, ALA18, GLY20, HIS21, LEU72, PRO77, VAL81, ASP114, GLU115, TYR116, SER135, THR136, THR137, ARG145, PHE186, TYR196, SER274, LEU275, HIS350, ASN354, THR372, ASP374, GLN375
UGT76E3	LEU15, PRO16, LEU17, HIS20, PRO23, LEU76, GLU109, PHE110, SER129, THR130, GLN131, MET270, HIS345, GLY347, GLN367, GLU369, GLN370, ASN373
UGT76E4	VAL15, ALA17, GLY19, HIS20, LEU81, ASP113, LYS114, LEU115, SER134, THR135, SER136, LYS275, HIS350, ASN354, SER355, GLU374,
UGT76E5	PHE15, PRO16, LEU17, GLY19, HIS20, HIS71, VAL76, PHE79, ASP112, GLU113, LEU114, MET115, THR133, THR134, HIS341, GLY343, ASN345, GLU365, GLN366
UGT76E6	VAL15, ALA17, ARG19, HIS20, PRO78, LEU82, ASP114, TYR116, THR136, GLN137, ASN141, ARG145, VAL186, VAL275, HIS372, GLU374, GLN375
UGT76E7	VAL16, PRO17, GLY20, HIS21, LEU81, LEU84, ASP113, GLU114, PHE115, MET116, SER134, THR135, THR136, ARG144, HIS350, ASN354, THR373, ASP374, GLN375
UGT76E8P	ALA16, PRO17, ALA18, GLYU20, HIS21, LEU81, ASP117, GLU118, PHE119, SER138, THR139, GLU140, ARG148, PHE280, HIS354, ASN358, THR376, THR377, ASP378, GLN379
UGT76E9	ALA16, PRO17, ALA18, GYY20, HIS21, LEU81, ASP117, GLU118, PHE119, MET120, SER138, THR139, GLU140, ARG148, SER279, PHE280, HIS354, ASN358, THR377, ASP378, GLN379
UGT76E10P	ILE16, PRO17, ALA18, GLY20, HIS21, SER81, MET82, LEU85, ASP114, GLU115, TYR116, SER135, THR136, GLN137, THR257, LEU258, HIS333, ASN337, SER338, GLU357, GLN358
UGT76E11	VAL15, PRO16, ALA17, GLY19, HIS20, PRO76, LEU80, LEU83, ASP112, GLU113, PHE114, MET115, SER133, THR134, THR135, ARG143, LEU194, TYR195, LEU274, ASN353, SER372, ASP373, GLN374
UGT76E12	PHE20, PRO21, ALA22, GLY24, HIS25, PRO82, LEU86, ASP118, GLU119, PHE120, SER139, THR140, THR141, ARG149, ILE281, ASN360, ASP380, GLN381
UGT76F1	LEU14, PRO15, PHE16, GLY18, HIS19, LEU81, VAL85, ASP116, ILE118, TRP119, ARG138, THR139, MET200, LEU276, PHE373, THR374, ASP375
UGT76F2	LEU14, PHE16, HIS19, LEU82, ILE86, ASP114, LEU116, ARG136, THR137, SER138, TYR146, ILE183, LEU280, PHE377, SER378, ASP379, GLN380
UGT78D1	PHE18, PRO20, VAL21, ALA23, HIS24, VAL87, ASP119, PHE121, TRP140, ALA141, GLY142, SER146, PHE198, LEU202, VAL281, HIS350, ASN354, LEU372, ALA373, ASP374
UGT78D2	PHE18, PRO19, PHE20, THR22, HIS23, ILE91, LEU95, ASP123, PHE125, PHE126, TRP144, THR145, ALA146, SER150, HIS154, PRO192, PHE204, MET207, LEU208, MET211, VAL287, HIS356, ASN360, PHE378, ASP380, GLN381
UGT78D3	PHE18, PRO19, PHE20, THR22, HIS23, VAL87, LEU91, ASP119, ALA120, PHE121, LEU122, TYR140, TYR141, GLY142, GLY143, SER147, PHE201, LEU205, HIS355, ASN359, PHE377, ASP379, HIS380
UGT78D4P	PHE11, SER15, HIS16, GLN77, ASP112, PHE114, TRP133, THR134, SER135, SER139, PRO173, GLU174, PHE185, MET188, LEU189, MET192, MET271, PHE361, ASP363
UGT79B1	TRP19, ALA21, HIS24, ASN84, PHE89, THR92, ASP121, SER122, ASN141, ILE142, VAL143, PHE195, PHE206, LYS210, GLU385
UGT79B2	TRP13, ALA15, GLY17, HIS18, VAL78, ALA86, MET90, ASP115, PHE116, LYS133, VAL135, VAL136, VAL137, THR141, ILE142, MET145, LEU189, VAL193, GLN267, HIS342, GLY346, LEU364, ASP366, GLN367, ASN370
UGT79B3	TRP13, ALA15, GLY17, HIS18, ALA78, THR86, MET90, ASP115, PHE116, LYS133, VAL135, VAL136, VAL137, ILE142, MET145, LEU189, VAL193, GLN267, HIS342, LEU364, ASP366, GLN367
UGT79B4	TRP12, GLY16, HIS17, THR77, LYS85, ASP114, PHE115, GLN134, ILE135, ILE136, PHE140, ILE141, PHE144, LEU183, VAL187, HIS338, PHE341, LEU360, ASP362, GLN363
UGT79B5	TRP12, GLY16, HIS17, ALA77, LYS85, ILE88, PHE89, ASP114, PHE115, GLN134, ILE135, ILE136, VAL141, VAL144, PHE176, ILE186, LEU190, GLN262, HIS337, PHE340, LEU359, ASP361, GLN362
UGT79B6	TRP12, GLY16, HIS17, THR77, ASP114, PHE115, ASN132, ILE134, THR135, ILE136, SER137, PHE183, PHE189, ILE193, LEU197, GLN267, HIS342, GLU366, ASN370
UGT79B7	TRP12, ALA14, GLY16, HIS17, THR77, ILE82, ASP85, ASP114, PHE115, ILE134, ILE135, VAL136, ILE141, ARG182, LEU183, ILE187, GLN261, HIS336, PRO339, LEU358, ASP360
UGT79B8	TRP12, ALA14, GLY16, HIS17, THR77, ILE82, ASP85, ASP114, PHE115, MET134, ILE135, VAL136, HR140, PHE145, LEU176, PHE179, LEU183, ILE187, GLN261, HIS336, PRO339, LEU358, ASP360, GLN361
UGT79B9	TRP12, ALA14, GLY16, HIS17, ALA77, ILE82, ASP114, THR115, PHE134, VAL135, ILE136, PHE176, PHE179, LEU183, ILE187, GLN261, HIS336, LEU358, ASP360, GLN361
UGT79B10	TRP12, ALA14, GLY16, HIS17, PHE77, TRP85, ASP114, ILE115, LEU132, ASN134, ILE135, ILE136, PHE176, PHE183, LEU187, GLN261, HIS336, LEU358, ASP360, GLN361, ASN364
UGT79B11	TRP12, ALA14, GLY16, HIS17, VAL85, ASP114, LEU115, ASN134, VAL135, MET136, PHE183, PHE187, GLN261, HIS340, GLY342, LEU362, ASP364, GLN365
UGT80A2	THR202, GLY204, ASP205, MET256, VAL257, PHE262, PRO309, PHE328, THR329, MET330, LEU455, HIS518, ALA521, GLY522, THR523, PHE540, ASP542, GLN543
UGT80B1	THR165, GLY167, ASP168, ALA216, MET219, ASN270, PRO271, PRO272, PHE291, THR292, MET293, TRP295, SER417, MET418, HIS482, ALA485, GLY486, PHE504, ASP506, GLN507
UGT81A1	SER149, THR151, GLY152, GLY154, HIS155, TYR197, TRP207, HIS251, PRO252, LEU253, ILE277, THR278, ASP279, HIS284, THR286, TRP287, PRO459, ILE478, GLN481, GLU482
UGT81A3	THR78, HIS82, TYR124, TRP134, PHE138, HIS178, PRO179, LEU180, ILE204, THR205, ASP206, CYS210, HIS211, TRP214, GLN382
UGT81A4	LEU78, MET79, SER80, THR82, GLY85, HIS86, MET124, TYR128, VAL181, HIS182, PRO183, LEU184, MET185, THR209, ASP210, TRP218, PRO364, GLN386
UGT82A1	TYR14, PRO15, ALA16, GLY18, HIS19, PHE77, ASP109, LEU111, TRP130, VAL132, TRP195, HIS366, GLY368, ASN370, ASP390, GLN391
UGT83A1	TYR19, PRO20, ALA21, GLY23, HIS24, SER94, ASP128, GLN129, SER130, PRO150, ALA151, SER155, VAL198, ILE211, LEU214, MET215, ASN218, PHE296, HIS358, ASN362, PHE380, ALA381, ASP382, ASN386
UGT84A1	PHE25, GLY29, HIS30, ASN133, PRO134, PHE135, ILE136, TRP154, VAL155, GLN156, PHE210, ILE214, VAL297, HIS373, ASN377, TRP395, ASP397
UGT84A2	PHE18, PRO19, GLY22, HIS23, LEU92, ASN128, PRO129, PHE130, LEU148, TRP149, VAL150, GLN151, PHE195, LEU205, VAL208, ILE209, VAL296, HIS367, GLY369, ASN371, TRP389, ASP391, GLN392
UGT84A3	PHE14, PRO15, GLY18, HIS19, ASN121, PHE123, TRP142, VAL143, GLN144, PHE188, PHE198, ILE202, ILE290, HIS361, GLY363, ASN365, SER366, TRP383, ASP385
UGT84A4	PHE15, PRO16, GLY19, HIS20, ASN118, ALA119, PHE120, TRP139, VAL140, GLN141, PHE186, ILE196, ILE200, LEU286, HIS357, GLY359, ASN361, TRP379, ASP381, GLN382
UGT84B1	PHE18, GLY20, HIS21, SER110, PHE112, TRP131, ILE132, GLN133, PHE177, PHE186, LEU189, MET190, MET279, LEU280, HIS349, GLY351, ASN353, TRP371, THR372, ASP373, GLN374
UGT84B2	LEU4, PHE6, GLY8, HIS9, VAL97, PRO98, PHE99, TRP118, ILE119, GLN120, LEU164, ILE261, HIS331, GLY333, ASN335, TRP353, ILE354, ASP355
UGT84B3P	No reasonable protein structure
UGT85A1	TYR19, HIS24, ILE89, ASP126, CYS128, TRP147, THR148, THR149, TYR157, PHE204, MET214, PHE217, ILE308, PHE403, ALA404, ASP405
UGT85A2	TYR16, PRO17, ALA18, GLY20, HIS21, ILE86, CYS90, ASP123, CYS125, TRP144, THR145, THR146, TYR154, PHE200, MET210, PHE213, ILE214, ILE304, HIS377, ASN381, PHE399, ALA400, GLU401, GLN402
UGT85A3	TYR19, PRO20, ALA21, GLY23, HIS24, ILE89, LEU92, ASP126, SER128, TRP147, THR148, THR149, TYR157, PHE203, MET213, ILE307, HIS380, CYS381, GLY382, ASN384, SER385, PHE402, ALA403, GLU404, GLN405
UGT85A4	TYR19, HIS24, MET89, ASP126, THR148, TYR157, PHE215, SER128, TRY147, ASN149, PHE202, MET212, LEU306, PHE402, ALA403, ASP404, GLN405
UGT85A5	PHE19, ALA21, HIS24, VAL89, ASP126, VAL128, TRP147, THR148, PRO149, TYR157, PHE198, MET208, PHE211, PHE212, ILE302, PHE397, ALA398, GLU399
UGT85A7	TYR19, ALA21, HIS24, THR89, CYS93, ASP126, VAL128, TRP147, THR148, ASN149, PHE154, ILE157, TYR203, MET213, PHE216, LEU217, ILE307, PHE403, SER404, GLU405
UGT86A1	TYR16, LEU18, HIS21, HIS93, PHE97, ASP129, THR130, PHE131, TRP150, THR151, GLU152, TYR160, TYR199, ILE216, LEU217, PHE221, TYR295
UGT86A2	TYR24, PRO25, PHE26, GLY28, HIS29, HIS98, GLN102, ASP133, PHE135, TRP154, THR155, GLU156, ALA158, VAL160, TYR164, ALA201, SER202, TYR203, VAL213, ILE216, ILE217, PHE221, TYR298, HIS372, GLY374, ASN376, SER377, LEU394, THR395, ASP396, GLN397
UGT87A1	TRP19, HIS24, ARG80, PHE84, ASP116, TYR118, TRP137, THR139, VAL196, PHE200, PHE280, PHE367, TRP368, ASP369
UGT87A2	TYR19, PRO20, GLY23, HIS24, ARG80, PHE84, ILE88, ASP117, TYR119, TRP138, THR139, MET140, SER141, ILE144, LEU145, PHE148, PHE279, LEU280, HIS344, ASN348, TRP367, ASP368, GLN369
UGT88A1	ALA11, PRO13, HIS16, TYR45, HIS85, GLU86, LEU89, ASP119, PHE120, PHE121, TYR140, THR141, SER142, LEU280, TYR381, ALA382, GLU383, GLN384, ASN387
UGT89A1P	TYR26, PRO27, ALA28, GLY30, HIS31, VAL92, ASN100, ASP131, PHE132, PHE133, PHE148, SER149, SER150, LEU154, LEU193, GLN288, HIS355, ASN359, GLU377, ALA378, ASP379, GLN380, ASP383
UGT89A2	PHE25, PRO26, ALA27, GLY29, HIS30, VAL91, ASN96, ASN99, ASP130, PHE131, PHE132, PHE151, SER152, ILE153, LEU157, LEU161, ILE196, PHE214, GLN292, HIS359, ASN363, ASP383
UGT89B1	PHE20, PRO21, ALA22, GLY24, HIS25, VAL88, PHE96, ILE100, PHE128, PHE129, SER144, PRO145, SER146, THR150, LEU154, LEU193, PHE211, GLN290, HIS365, GLY367, ASN369, ARG387, ALA388, ASP389, GLN390
UGT89C1	PHE16, PRO17, GLN18, GLY20, HIS21, LEU83, LEU88, ILE91, PHE95, PHE126, LEU146, PRO147, ILE148, SER152, MET156, PHE165, GLN251, HIS332, GLN354, ALA355, ASP356, HIS357,
UGT90A1	PHE15, GLY19, HIS20, THR86, PHE95, THR99, ASP125, PHE127, SER145, TYR146, GLY147, MET148, GLN212, GLN290, HIS360, ASN364, ALA383, GLU384, GLN385, ASN388
UGT90A2	TYR13, SER15, GLY17, HIS18, THR82, PHE93, THR97, ASP123, PHE125, PHE144, MET146, GLN209, GLN290, HIS358, ASN362, SER363, ALA380, ALA381, GLU382, GLN383, ASN386
UGT90A4	TYR14, SER16, GLY18, HIS19, THR92, ILE98, TYR101, THR105, ASP131, PHE133, TYR152, MET154, GLN297, HIS368, GLY370, ASN372, ALA391, GLU392, GLN393, ASN396
UGT91A1	TRP21, ALA23, GLY25, HIS26, THR89, ILE97, ASP126, PHE127, ALA148, PHE149, PHE199, ASP210, GLU291, HIS367, VAL389, TYR390, ASP391, GLN392
UGT91B1	TRP15, ALA17, GLY19, HIS20, THR80, ILE88, ASP117, ILE118, LEU119, HIS120, THR139, PHE140, ARG223, GLU287, HIS359, ASN381, LEU382, ASP383, GLN384
UGT91C1	TRP16, ALA18, HIS21, GLN90, LYS94, ASP119, TYR120, PHE138, SER140, LEU141, PHE142, ASP203, PHE207, GLU284, LEU374, ASN375, GLU376
UGT92A1	PHE16, GLY20, HIS21, PHE89, VAL97, LEU101, ASP132, PHE133, PHE134, SER153, ALA154, SER155, LEU160, TYR163, MET293, HIS375, ASN379, ALA397, ALA398, GLU399, GLN400, ASN403

## Sheet: Table S3
Table S3. Summary of Arabidopsis UGT genes tested in this study: TNX responsiveness, NHP docking simulation, and recombinant protein expression in E. coli.
Gene_ID	AGI_ID	Transcripton by TNX	Docking simulation affinity (kcal/mol)	Recombinant protein obtained		Gene_ID	AGI_ID	Transcripton by TNX	Docking simulation affinity (kcal/mol)	Recombinant protein obtained
UGT71B1	AT3G21750	–	-5.3	Not tested		UGT76E3	AT3G46700	–	-5.7	Not tested
UGT71B2	AT3G21760	–	-5.5	No		UGT76E4	AT3G46690	–	-5.2	Not tested
UGT71B3P	AT4G15270	–	Not testeda	Not tested		UGT76E5	AT3G46720	–	-4.9	Not tested
UGT71B4P	AT4G15260	–	-5.2	Not tested		UGT76E6	AT3G46680	–	-6.0	Yes
UGT71B5	AT4G15280	–	-5.0	Not tested		UGT76E7	AT5G38040	–	-5.2	Not tested
UGT71B6	AT3G21780	Up	-5.4	Not tested		UGT76E8P	AT5G37950	–	-5.5	Not tested
UGT71B7	AT3G21790	–	-5.4	Yes		UGT76E9	AT5G38010	–	-5.1	Not tested
UGT71B8	AT3G21800	–	-5.2	Not tested		UGT76F1	AT3G55700	Up	-4.8	Yes
UGT71C1	AT2G29750	–	-5.2	Not tested		UGT76F2	AT3G55710	–	-5.7	Yes
UGT71C2	AT2G29740	–	No score	Not tested		UGT78D1	AT1G30530	–	-5.2	Yes
UGT71C3	AT1G07260	–	-5.3	Not tested		UGT78D2	AT5G17050	Up	-5.7	Not tested
UGT71C4	AT1G07250	Up	-6.4	Yes		UGT78D3	AT5G17030	–	-5.3	Not tested
UGT71C5	AT1G07240	–	-5.3	Yes		UGT78D4P	AT5G17040	Up	-6.8	Yes
UGT71D1	AT2G29730	Down	-5.6	Not tested		UGT79B1	AT5G54060	–	-3.9	Yes
UGT71D2	AT2G29710	–	-6.0	Not tested		UGT79B10	AT1G64910	Up	-5.3	Not tested
UGT72B1	AT4G01070	Up	-5.7	Yes		UGT79B11	AT1G64920	–	-4.5	Not tested
UGT72B2	AT1G01390	–	-5.9	Yes		UGT79B2	AT4G27560	–	No score	Yes
UGT72B3	AT1G01420	Down	-5.9	Not tested		UGT79B3	AT4G27570	–	-4.6	Not tested
UGT72C1	AT4G36770	–	-5.7	Not tested		UGT79B4	AT3G29630	–	-4.0	Not tested
UGT72D1	AT2G18570	–	-5.1	Not tested		UGT79B5	AT1G50580	–	-4.8	Not tested
UGT72D2P	AT2G18560	–	-4.8	Not tested		UGT79B6	AT5G54010	–	-5.8	Not tested
UGT72E1	AT3G50740	Down	-5.4	Not tested		UGT79B7	AT4G09500	–	-4.8	Not tested
UGT72E2	AT5G66690	–	-4.1	Not tested		UGT79B8	AT2G22930	Down	-4.7	Not tested
UGT72E3	AT5G26310	–	-4.5	Not tested		UGT79B9	AT5G53990	–	-5.7	Not tested
UGT73B1	AT4G34138	Up	-4.8	Not tested		UGT80A2	AT3G07020	–	-4.8	Not tested
UGT73B2	AT4G34135	Up	-4.8	Yes		UGT80B1	AT1G43620	–	-5.3	Not tested
UGT73B3	AT4G34131	–	-5.1	No		UGT81A1	AT4G31780	–	-5.9	Not tested
UGT73B4	AT2G15490	Up	-5.3	Yes		UGT81A3	AT5G20410	Up	-6.2	Yes
UGT73B5	AT2G15480	Up	-5.3	Yes		UGT81A4	AT2G11810	Up	-6.4	Not tested
UGT73C1	AT2G36750	Up	-5.3	Not tested		UGT82A1	AT3G22250	–	-5.2	Not tested
UGT73C2	AT2G36760	–	-5.2	Not tested		UGT83A1	AT3G02100	–	-5.4	Not tested
UGT73C3	AT2G36780	Up	-5.6	Not tested		UGT84A1	AT4G15480	Up	-5.6	Not tested
UGT73C4	AT2G36770	–	-4.8	Not tested		UGT84A2	AT3G21560	Up	-4.9	Yes
UGT73C5	AT2G36800	Up	-5.1	Not tested		UGT84A3	AT4G15490	Up	-5.9	Yes
UGT73C6	AT2G36790	Up	-5.0	Not tested		UGT84A4	AT4G15500	–	-5.7	Not tested
UGT73C7	AT3G53160	Up	-5.3	Not tested		UGT84B1	AT2G23260	–	-5.6	Not tested
UGT73D1	AT3G53150	–	-5.2	Yes		UGT84B2	AT2G23250	–	-5.6	Not tested
UGT74B1	AT1G24100	Down	-5.0	Not tested		UGT84B3P	AT2G23210	–	Not testeda	Not tested
UGT74C1	AT2G31790	–	No score	Yes		UGT85A1	AT1G22400	Up	-5.7	Yes
UGT74D1	AT2G31750	Up	-5.1	Not tested		UGT85A2	AT1G22360	–	-5.7	No
UGT74E1	AT1G05670	–	Not testeda	Not tested		UGT85A3	AT1G22380	–	-5.4	Yes
UGT74E2	AT1G05680	Up	-5.6	Not tested		UGT85A4	AT1G78270	Down	-6.6	Yes
UGT74F1	AT2G43840	–	-6.7	Yes		UGT85A5	AT1G22370	–	-5.7	Yes
UGT74F2	AT2G43820	Up	-6.3	Yes		UGT85A7	AT1G22340	–	-6.3	Yes
UGT75B1	AT1G05560	Up	-5.2	Yes		UGT86A1	AT2G36970	–	-5.8	Yes
UGT75B2	AT1G05530	–	-5.9	Not tested		UGT86A2	AT2G28080	–	-5.8	Not tested
UGT75C1	AT4G14090	–	-5.4	Not tested		UGT87A1	AT2G30150	–	-5.8	Yes
UGT75D1	AT4G15550	Up	-5.7	Yes		UGT87A2	AT2G30140	Up	-6.0	Yes
UGT76B1	AT3G11340	Up	-5.7	Yes		UGT88A1	AT3G16520	Down	-6.2	Yes
UGT76C1	AT5G05870	–	-5.4	Yes		UGT89A1P	AT1G51210	–	-5.2	Not tested
UGT76C2	AT5G05860	–	-6.1	Yes		UGT89A2	AT5G03490	Up	-6.0	Yes
UGT76C3	AT5G05900	–	-6.7	Yes		UGT89B1	AT1G73880	Up	-5.5	Not tested
UGT76C4	AT5G05880	–	-5.8	No		UGT89C1	AT1G06000	Up	-5.9	Yes
UGT76C5	AT5G05890	Down	-6.3	Yes		UGT90A1	AT2G16890	Up	-5.1	Yes
UGT76D1	AT2G26480	–	-5.5	Not tested		UGT90A2	AT1G10400	–	-5.0	Not tested
UGT76E1	AT5G59580	–	-4.9	Not tested		UGT90A4	AT5G14860	–	-5.0	Not tested
UGT76E10P	AT3G46650	–	-5.1	Not tested		UGT91A1	AT2G22590	Up	-5.1	Not tested
UGT76E11	AT3G46670	Up	-5.1	Not tested		UGT91B1	AT5G65550	–	-5.3	Not tested
UGT76E12	AT3G46660	–	-4.7	Not tested		UGT91C1	AT5G49690	–	-5.2	Yes
UGT76E2	AT5G59590	–	-5.3	Not tested		UGT92A1	AT5G12890	–	-4.9	Not tested
aAlphaFold3-predicted protein structures was inconsistent with a canonical UGT fold.
